# Supplementary material for: Initial pH Conditions Shape the Microbial Community Structure of Sewage Sludge in Batch Fermentations for the Improvement of Volatile Fatty Acid Production
Source: Microorganisms. 2022 Oct 20;10(10):2073. doi: 10.3390/microorganisms10102073 (PMC9611766; doi:10.3390/microorganisms10102073)
Supplement: Supplementary file 1 [file microorganisms-10-02073-s001.zip]

Archive with 1 entries (1 files):
- microorganisms-1971945-supplementary.pdf
